# Supplementary material for: Realistic simulation of virtual multi-scale, multi-modal patient trajectories using Bayesian networks and sparse auto-encoders
Source: Sci Rep. 2020 Jul 3;10:10971. doi: 10.1038/s41598-020-67398-4 (PMC7335180; doi:10.1038/s41598-020-67398-4)
Supplement: Supplementary file 1 — Supplementary information 1 [file 41598_2020_67398_MOESM1_ESM.xls]

## Sheet: brain68.bl
variable	relative_importance	percentage
"Right_inferiortemporal"	1	0.0204288
"Right_middletemporal"	0.994922	0.020325
"Right_precuneus"	0.963537	0.0196839
"Left_precuneus"	0.949484	0.0193968
"Left_superiorfrontal"	0.927636	0.0189505
"Left_supramarginal"	0.919311	0.0187804
"Right_supramarginal"	0.916135	0.0187155
"Left_medialorbitofrontal"	0.909669	0.0185834
"Right_fusiform"	0.898656	0.0183584
"Left_precentral"	0.891977	0.018222
"Right_superiorparietal"	0.887547	0.0181315
"Right_superiortemporal"	0.879118	0.0179593
"Left_fusiform"	0.875762	0.0178907
"Right_bankssts"	0.869203	0.0177568
"Left_lateralorbitofrontal"	0.841874	0.0171984
"Left_middletemporal"	0.839893	0.017158
"Right_superiorfrontal"	0.837056	0.0171
"Left_superiorparietal"	0.835065	0.0170593
"Left_lateraloccipital"	0.832263	0.0170021
"Left_inferiortemporal"	0.817435	0.0166992
"Right_lateraloccipital"	0.816834	0.0166869
"Left_inferiorparietal"	0.805297	0.0164512
"Left_insula"	0.804489	0.0164347
"Right_caudalmiddlefrontal"	0.803915	0.016423
"Right_lingual"	0.796997	0.0162817
"Right_precentral"	0.790114	0.0161411
"Right_rostralmiddlefrontal"	0.788949	0.0161173
"Right_parstriangularis"	0.776914	0.0158714
"Right_inferiorparietal"	0.776757	0.0158682
"Right_insula"	0.772319	0.0157775
"Left_rostralanteriorcingulate"	0.772142	0.0157739
"Left_superiortemporal"	0.770515	0.0157407
"Right_postcentral"	0.770269	0.0157356
"Right_rostralanteriorcingulate"	0.754279	0.015409
"Right_paracentral"	0.74323	0.0151833
"Left_postcentral"	0.736349	0.0150427
"Right_transversetemporal"	0.722237	0.0147544
"Left_caudalmiddlefrontal"	0.714663	0.0145997
"Left_lingual"	0.71368	0.0145796
"Right_isthmuscingulate"	0.710405	0.0145127
"Left_rostralmiddlefrontal"	0.700895	0.0143184
"Right_medialorbitofrontal"	0.693427	0.0141659
"Left_transversetemporal"	0.681768	0.0139277
"Left_parsorbitalis"	0.673258	0.0137538
"Right_lateralorbitofrontal"	0.668932	0.0136655
"Left_paracentral"	0.664202	0.0135688
"Left_pericalcarine"	0.660481	0.0134928
"Right_parsopercularis"	0.655819	0.0133976
"Right_parsorbitalis"	0.641434	0.0131037
"Left_cuneus"	0.637983	0.0130332
"Right_cuneus"	0.635381	0.01298
"Left_posteriorcingulate"	0.627715	0.0128234
"Right_pericalcarine"	0.626707	0.0128029
"Right_caudalanteriorcingulate"	0.584793	0.0119466
"Left_isthmuscingulate"	0.565586	0.0115542
"Right_posteriorcingulate"	0.560924	0.011459
"Left_parstriangularis"	0.554378	0.0113253
"Left_bankssts"	0.519178	0.0106062
"Right_parahippocampal"	0.511877	0.010457
"Left_parahippocampal"	0.49854	0.0101845
"Left_temporalpole"	0.480447	0.00981494
"Left_caudalanteriorcingulate"	0.445747	0.00910606
"Right_temporalpole"	0.43127	0.00881031
"Left_entorhinal"	0.429125	0.00876649
"Right_frontalpole"	0.428247	0.00874857
"Left_frontalpole"	0.404396	0.0082613
"Left_parsopercularis"	0.398371	0.00813824
"Right_entorhinal"	0.342801	0.00700301

## Sheet: CSF.bl
variable	relative_importance	percentage
"PTAU.bl"	1	0.45737
"TAU.bl"	0.986581	0.451232
"ABETA.bl"	0.199834	0.0913981

## Sheet: SNP.bl
variable	relative_importance	percentage
"rs9384488"	1	0.0262706
"rs5966709"	0.928076	0.0243812
"rs16917919"	0.927568	0.0243678
"rs10752637"	0.815081	0.0214127
"rs7805803"	0.805518	0.0211615
"rs17581368"	0.790348	0.020763
"rs10918196"	0.755197	0.0198395
"rs8192678"	0.704661	0.0185119
"rs6494223"	0.679109	0.0178406
"rs2516049"	0.647421	0.0170082
"rs1925609"	0.646887	0.0169942
"rs4334089"	0.63315	0.0166333
"rs646776"	0.633091	0.0166317
"rs7364180"	0.632334	0.0166118
"rs6509701"	0.61336	0.0161134
"rs7450824"	0.611828	0.0160731
"rs543844"	0.587047	0.0154221
"rs3122156"	0.584428	0.0153533
"rs753129"	0.579932	0.0152352
"rs239713"	0.577764	0.0151782
"rs10889677"	0.576311	0.0151401
"rs8115854"	0.561196	0.014743
"rs12279261"	0.55782	0.0146543
"rs744373"	0.552324	0.0145099
"rs10489849"	0.548145	0.0144001
"rs9871760"	0.545707	0.0143361
"rs3864101"	0.538462	0.0141457
"rs2514299"	0.515359	0.0135388
"rs62209"	0.496256	0.013037
"rs1701704"	0.478672	0.012575
"rs12425791"	0.474639	0.0124691
"rs1373549"	0.46195	0.0121357
"rs7517337"	0.460614	0.0121006
"rs2081670"	0.460494	0.0120975
"rs11738335"	0.448197	0.0117744
"rs1249963"	0.43797	0.0115058
"rs433852"	0.433433	0.0113866
"rs1405655"	0.430191	0.0113014
"rs3846329"	0.429613	0.0112862
"rs4670766"	0.403178	0.0105917
"rs4925189"	0.401161	0.0105388
"rs1923775"	0.400517	0.0105218
"rs326946"	0.384267	0.0100949
"rs4263408"	0.38264	0.0100522
"rs2653349"	0.381461	0.0100212
"rs1552244"	0.372553	0.0097872
"rs6455128"	0.368578	0.00968279
"rs7805053"	0.364419	0.00957351
"rs7539409"	0.348476	0.00915468
"rs3756577"	0.345975	0.00908899
"rs2876189"	0.343799	0.00903182
"rs3026160"	0.335541	0.00881489
"rs6313"	0.329218	0.00864877
"APOE4.bl"	0.31756	0.00834252
"rs6720975"	0.304155	0.00799036
"rs6686643"	0.301853	0.00792988
"rs1042713"	0.299259	0.00786173
"rs9574199"	0.297456	0.00781436
"rs3905000"	0.294277	0.00773086
"rs10276619"	0.288623	0.00758231
"rs7483"	0.284663	0.00747828
"rs1128503"	0.277923	0.00730121
"rs4796217"	0.275395	0.00723481
"rs11771145"	0.268525	0.00705431
"rs1799986"	0.267538	0.0070284
"rs678849"	0.265311	0.00696988
"rs7995618"	0.263364	0.00691874
"rs2230805"	0.259763	0.00682414
"rs2027432"	0.256271	0.00673241
"rs10509663"	0.25114	0.00659762
"rs16847609"	0.239656	0.00629592
"rs1999763"	0.234466	0.00615958
"rs4866650"	0.220498	0.00579262
"rs1051266"	0.217596	0.00571638
"rs12075"	0.203543	0.00534722
"rs10144225"	0.19429	0.00510413
"rs7047415"	0.19206	0.00504553
"rs6714710"	0.171064	0.00449395
"rs6127813"	0.165124	0.00433791
"rs337847"	0.158808	0.004172
"rs701428"	0.153351	0.00402862
"rs2243248"	0.151381	0.00397687
"rs6590322"	0.133146	0.00349784
"rs10845840"	0.13051	0.00342859
"rs16945088"	0.128233	0.00336876
"rs2227564"	0.126001	0.00331014
"rs17219084"	0.125734	0.00330312
"rs668134"	0.120636	0.00316918
"rs11190305"	0.114301	0.00300277
"rs10410544"	0.110528	0.00290364
"rs2069459"	0.108269	0.0028443
"rs2069837"	0.106487	0.00279749
"rs2271933"	0.104998	0.00275836
"rs1129187"	0.101495	0.00266634
"rs10071932"	0.0818192	0.00214944
"rs710446"	0.073575	0.00193286
"rs9359762"	0.0717518	0.00188497
"rs108961"	0.0688317	0.00180825
"rs2304933"	0.0663475	0.00174299
"rs405509"	0.0620054	0.00162892
"rs7624"	0.0593967	0.00156039
"rs4309"	0.0592868	0.0015575
"rs2240158"	0.0493104	0.00129542
"rs1532085"	0.0460286	0.0012092
"rs6834555"	0.0451037	0.0011849
"rs11782819"	0.0400884	0.00105315
"rs2245220"	0.0377559	0.000991873
"rs1051338"	0.0349924	0.000919273
"rs3846662"	0.0269069	0.000706861
"rs6859"	0.021234	0.000557832
"rs989692"	0.0136754	0.000359262

## Sheet: brain.bl
variable	relative_importance	percentage
"WholeBrain.bl"	1	0.172632
"ICV.bl"	0.98604	0.170222
"Fusiform.bl"	0.950875	0.164151
"MidTemp.bl"	0.939675	0.162218
"Entorhinal.bl"	0.855667	0.147715
"Hippocampus.bl"	0.768287	0.132631
"Ventricles.bl"	0.292137	0.0504321

## Sheet: brain.m06
variable	relative_importance	percentage
"ICV.m06"	1	0.178377
"WholeBrain.m06"	0.99754	0.177939
"MidTemp.m06"	0.942696	0.168156
"Fusiform.m06"	0.888371	0.158465
"Hippocampus.m06"	0.744314	0.132769
"Entorhinal.m06"	0.727912	0.129843
"Ventricles.m06"	0.305255	0.0544506

## Sheet: brain.m12
variable	relative_importance	scaled_importance
"WholeBrain.m12"	1	1
"ICV.m12"	0.962999	0.962999
"Fusiform.m12"	0.921149	0.921149
"MidTemp.m12"	0.920797	0.920797
"Hippocampus.m12"	0.856134	0.856134
"Entorhinal.m12"	0.81312	0.81312
"Ventricles.m12"	0.258759	0.258759

## Sheet: brain.m24
variable	relative_importance	percentage
"ICV.m24"	1	0.17887
"WholeBrain.m24"	0.964673	0.172551
"MidTemp.m24"	0.946238	0.169254
"Fusiform.m24"	0.893237	0.159773
"Hippocampus.m24"	0.794203	0.142059
"Entorhinal.m24"	0.759204	0.135799
"Ventricles.m24"	0.233088	0.0416925

## Sheet: Cog.bl
variable	relative_importance	percentage
"MMSE.bl"	1	0.167098
"FAQ.bl"	0.965172	0.161278
"CDRSB.bl"	0.830611	0.138793
"ADAS13.bl"	0.812473	0.135763
"ADAS11.bl"	0.735377	0.12288
"RAVLT.perc.forgetting.bl"	0.634027	0.105945
"RAVLT.immediate.bl"	0.491217	0.0820814
"RAVLT.learning.bl"	0.418971	0.0700094
"RAVLT.forgetting.bl"	0.0966601	0.0161517

## Sheet: Cog.m06
variable	relative_importance	percentage
"FAQ.m06"	1	0.237429
"CDRSB.m06"	0.679636	0.161365
"ADAS13.m06"	0.544847	0.129363
"ADAS11.m06"	0.5117	0.121492
"MMSE.m06"	0.506488	0.120255
"RAVLT.immediate.m06"	0.428815	0.101813
"RAVLT.learning.m06"	0.261882	0.0621783
"RAVLT.forgetting.m06"	0.181245	0.0430329
"RAVLT.perc.forgetting.m06"	0.0971729	0.0230716

## Sheet: Cog.m12
variable	relative_importance	percentage
"FAQ.m12"	1	0.221439
"CDRSB.m12"	0.630446	0.139605
"MMSE.m12"	0.616737	0.136569
"ADAS13.m12"	0.581746	0.128821
"ADAS11.m12"	0.560379	0.12409
"RAVLT.immediate.m12"	0.478785	0.106021
"RAVLT.learning.m12"	0.257528	0.0570267
"RAVLT.perc.forgetting.m12"	0.253253	0.0560799
"RAVLT.forgetting.m12"	0.137049	0.0303479

[truncated: 1 more sheets: Cog.m24]
