# Supplementary material for: Realistic simulation of virtual multi-scale, multi-modal patient trajectories using Bayesian networks and sparse auto-encoders
Source: Sci Rep. 2020 Jul 3;10:10971. doi: 10.1038/s41598-020-67398-4 (PMC7335180; doi:10.1038/s41598-020-67398-4)
Supplement: Supplementary file 2 — Supplementary information 2 [file 41598_2020_67398_MOESM2_ESM.xlsx]

## Sheet: Patient_demographic
variable	relative_importance	percentage
Patient_Origin.RAWHITE	1	0.110108
Patient_Origin.RABLACK	0.868769	0.0956587
Patient_RABLACK.Yes	0.752939	0.0829049
Patient_RAWHITE.missing(NA)	0.750659	0.0826538
Patient_HISPLAT.Yes	0.739828	0.0814612
Patient_RAWHITE.No	0.72444	0.0797669
Patient_RAWHITE.Yes	0.566081	0.0623302
Patient_RANOS.No	0.535073	0.0589159
Patient_RANOS.Yes	0.534811	0.0588872
Patient_Origin.RAASIAN	0.526975	0.0580243
Patient_RAASIAN.No	0.468775	0.051616
Patient_RABLACK.No	0.354837	0.0390705
Patient_HISPLAT.No	0.318888	0.0351123
Patient_RAASIAN.Yes	0.246455	0.0271368
Patient_RAINDALS.No	0.240077	0.0264344
Patient_RAINDALS.Yes	0.237676	0.02617
Patient_Origin.other	0.215685	0.0237487
Patient_Origin.missing(NA)	0	0
Patient_RAINDALS.missing(NA)	0	0
Patient_RAASIAN.missing(NA)	0	0
Patient_RABLACK.missing(NA)	0	0
Patient_RANOS.missing(NA)	0	0
Patient_HISPLAT.missing(NA)	0	0

## Sheet: Patient_history
variable	relative_importance	percentage
Patient_PDHist.TRUE	1	0.193895
Patient_PDHist.missing(NA)	0.744713	0.144396
Patient_HANDED.Mixed	0.677953	0.131452
Patient_HANDED.Left	0.599471	0.116235
Patient_HANDED.Right	0.477223	0.0925312
Patient_PDHist.FALSE	0.463096	0.0897921
Patient_BIODADPD	0.391731	0.0759546
Patient_MATAUPD	0.185381	0.0359445
Patient_PATAU	0.147193	0.0285399
Patient_EDUCYRS	0.08415	0.0163163
Patient_FULSIBPD	0.0725102	0.0140594
Patient_BIOMOMPD	0.0614821	0.0119211
Patient_DisDuration	0.0604521	0.0117214
Patient_MATAU	0.0507913	0.00984818
Patient_KIDSNUM	0.0478517	0.0092782
Patient_FULSIB	0.0356254	0.00690759
Patient_HAFSIB	0.0185413	0.00359506
Patient_PAGPARPD	0.0178111	0.00345348
Patient_PATAUPD	0.0114649	0.00222299
Patient_MAGPARPD	0.00998945	0.0019369
Patient_HANDED.missing(NA)	0	0

## Sheet: Medical_history_bl
variable	relative_importance	percentage
MedicalHistory_WGTKG.V00	1	0.194369
MedicalHistory_HTCM.V00	0.714947	0.138964
MedicalHistory_DIASTND.V00	0.651654	0.126662
MedicalHistory_SYSSTND.V00	0.616695	0.119867
MedicalHistory_SYSSUP.V00	0.578538	0.11245
MedicalHistory_DIASUP.V00	0.509156	0.0989643
MedicalHistory_HRSUP.V00	0.45186	0.0878279
MedicalHistory_TEMPC.V00	0.407599	0.0792248
MedicalHistory_HRSTND.V00	0.214393	0.0416715

## Sheet: Medical_history_01
variable	relative_importance	percentage
MedicalHistory_SYSSUP.V01	1	0.182837
MedicalHistory_SYSSTND.V01	0.996326	0.182166
MedicalHistory_DIASTND.V01	0.971524	0.177631
MedicalHistory_HRSUP.V01	0.928522	0.169769
MedicalHistory_DIASUP.V01	0.805123	0.147207
MedicalHistory_HRSTND.V01	0.767382	0.140306
MedicalHistory_TEMPC.V01	0.000463052	8.47e-05

## Sheet: Medical_history_02
variable	relative_importance	percentage
MedicalHistory_SYSSUP.V02	1	0.284692
MedicalHistory_SYSSTND.V02	0.867959	0.247101
MedicalHistory_DIASTND.V02	0.741575	0.21112
MedicalHistory_DIASUP.V02	0.73433	0.209058
MedicalHistory_HRSUP.V02	0.0898153	0.0255697
MedicalHistory_TEMPC.V02	0.0457794	0.013033
MedicalHistory_HRSTND.V02	0.033113	0.00942698

## Sheet: Medical_history_03
variable	relative_importance	percentage
MedicalHistory_SYSSUP.V03	1	0.239768
MedicalHistory_SYSSTND.V03	0.890571	0.213531
MedicalHistory_DIASUP.V03	0.865255	0.207461
MedicalHistory_DIASTND.V03	0.795587	0.190757
MedicalHistory_HRSUP.V03	0.289305	0.0693662
MedicalHistory_HRSTND.V03	0.275331	0.0660157
MedicalHistory_TEMPC.V03	0.054645	0.0131021

## Sheet: Medical_history_04
variable	relative_importance	percentage
MedicalHistory_SYSSTND.V04	1	0.161163
MedicalHistory_WGTKG.V04	0.947434	0.152692
MedicalHistory_DIASTND.V04	0.89432	0.144132
MedicalHistory_SYSSUP.V04	0.838129	0.135076
MedicalHistory_DIASUP.V04	0.770601	0.124193
MedicalHistory_HTCM.V04	0.674303	0.108673
MedicalHistory_HRSTND.V04	0.399162	0.0643303
MedicalHistory_HRSUP.V04	0.388469	0.062607
MedicalHistory_TEMPC.V04	0.292463	0.0471343

## Sheet: Medical_history_05
variable	relative_importance	percentage
MedicalHistory_DIASTND.V05	1	0.220258
MedicalHistory_SYSSTND.V05	0.978051	0.215424
MedicalHistory_DIASUP.V05	0.913741	0.201259
MedicalHistory_HRSUP.V05	0.692813	0.152598
MedicalHistory_HRSTND.V05	0.49549	0.109136
MedicalHistory_SYSSUP.V05	0.248906	0.0548237
MedicalHistory_TEMPC.V05	0.21112	0.0465009

## Sheet: Medical_history_06
variable	relative_importance	percentage
MedicalHistory_DIASTND.V06	1	0.160288
MedicalHistory_SYSSTND.V06	0.923861	0.148084
MedicalHistory_SYSSUP.V06	0.847895	0.135908
MedicalHistory_WGTKG.V06	0.7779	0.124688
MedicalHistory_DIASUP.V06	0.767492	0.12302
MedicalHistory_HTCM.V06	0.612989	0.098255
MedicalHistory_HRSTND.V06	0.526714	0.084426
MedicalHistory_HRSUP.V06	0.452973	0.0726062
MedicalHistory_TEMPC.V06	0.328935	0.0527244

## Sheet: Medical_history_07
variable	relative_importance	percentage
MedicalHistory_SYSSTND.V07	1	0.228702
MedicalHistory_SYSSUP.V07	0.948882	0.217011
MedicalHistory_DIASTND.V07	0.796683	0.182203
MedicalHistory_DIASUP.V07	0.775468	0.177351
MedicalHistory_HRSUP.V07	0.475971	0.108856
MedicalHistory_HRSTND.V07	0.348573	0.0797194
MedicalHistory_TEMPC.V07	0.0269278	0.00615843

[truncated: 14 more sheets: Medical_history_08, Medical_history_09, Medical_history_10, Medical_history_11, Non_motor_bl, Non_motor_02, Non_motor_04, Non_motor_06, Non_motor_08, Non_motor_10, Biological_bl, Biological_08, Sheet9, Sheet10]
